# Supplementary material for: The Cissus quadrangularis genome reveals its adaptive features in an arid habitat
Source: Hortic Res. 2024 Feb 2;11(4):uhae038. doi: 10.1093/hr/uhae038 (PMC11001597; doi:10.1093/hr/uhae038)
Supplement: Web_Material_uhae038 [file web_material_uhae038.zip]

Archive with 5 entries (5 files):
- 3.1. Supplemental Figure 1-10.docx
- 3.2. Supplemental Figure 11-20.docx
- 3.3. Supplemental Figure 21-23.docx
- 4. Supplemental Tables.xlsx
- Figure S2,S3 & Table S7.docx
