# Supplementary material for: The Cissus quadrangularis genome reveals its adaptive features in an arid habitat
Source: Hortic Res. 2024 Feb 2;11(4):uhae038. doi: 10.1093/hr/uhae038 (PMC11001597; doi:10.1093/hr/uhae038)
Supplement: Web_Material_uhae038 [file web_material_uhae038.zip › 4. Supplemental Tables.xlsx]

## Sheet: T1
Supplemental Table 1. Genome survey of Cissus quadrangularis
Calculated by GCE v1.0.2
K-mer	K-mer	K-mer	Genome Size (Mb)
	Number	Depth
17	89743418176	131.22	683914000
19	87588652772	127.21	6.88536e+08
21	85805925152	125.212	685286000
23	84137846163	123.198	682948000
25	82526118620	121.571	678832000
27	80959493266	119.765	675987000
31	77874702527	116.396	669048000
Calculated by formula: Genome size = K-mer Number / K-mer Depth
K-mer	K-mer	K-mer	Genome Size (Mb)
	Number	Depth
17	92157319737	140	6.58267e+08
19	90781465788	135	6.72455e+08
21	89405660518	132	6.77316e+08
23	88029883442	130	6.77153e+08
25	86654141056	127	6.82316e+08
27	85278421527	125	6.82227e+08
31	82527022840	120	6.87725e+08

## Sheet: T2
Supplemental Table 2. Statistics of the libraries and sequencing data generated for the Cissus quadrangularis genome assembly
Paired-end libraries	Insert size	Total data (Gb)	Read length (bp)	Sequence coverage (×)
Illumina reads	350bp	103.16	150	149.62
Pacbio Hifi reads	15Kb	29.72	-	43.1
HiC reads	350bp	134.88	150	195.62
Total	-	267.76	-	388.34

## Sheet: T3
Supplemental Table 3. Statistics of C. quadrangularis preliminary genome assembly
	Scaffold		Contig
	Length (bp)	Number	Length (bp)	Number
Max Length	63197183		33795156
N10	58237669	2	29699283	3
N20	30455937	3	26144543	5
N30	29563206	5	23308694	8
N40	23939898	8	21556188	11
N50	23409574	11	20916817	14
N60	23383281	13	17994136	18
N70	21589988	17	15000865	22
N80	19733895	20	11055079	27
N90	16153786	24	4965402	35
Total Length	679240533		679172692
Number >= 100 bp		670		803
Number >= 2,000 bp		670		803

## Sheet: T4
Supplemental Table 4. The length of each chromosome
Chromosome ID	Length	Chromosome ID	Length
ChrA1	58237669	ChrB1	63197183
ChrA2	30455937	ChrB2	29699283
ChrA3	29318804	ChrB3	29563206
ChrA4	18162841	ChrB4	21103840
ChrA5	23939898	ChrB5	23933439
ChrA6	16447995	ChrB6	21725682
ChrA7	22616351	ChrB7	21991351
ChrA8	16174229	ChrB8	16153786
ChrA9	23383281	ChrB9	23606179
ChrA10	20491788	ChrB10	21589988
ChrA11	23409574	ChrB11	23402912
ChrA12	19733895	ChrB12	15000865
Total	613,339,976 (90.30%)

## Sheet: T5
Supplementary Table S5. Assembly assessments by Illumina read mapping				Supplemental Table 5. Assembly assessments by Illumina read mapping
	Mapping rate (%)	Average sequencing depth	Coverage (%)	Coverage at least 4X (%)	Coverage at least 10X (%)	Coverage at least 30X (%)	Coverage at least 100X (%)	SNP percentage (%)	Heterozygosis SNP (%)	Homology SNP (%)
Illumina read	99.75	159.81	99.88	99.8	99.7	99.51	89.16	0.6539	0.6512	0.0027
	Cq	Cr
1	17314	8506	pro
2	16692	7904	term
3	354	235	cds
4	0	72	ltr
5	0	667	overlap
	34360

## Sheet: T6
Supplemental Table 6. BUSCO evaluation of the Cissus quadrangularis genome
Category	Whole genome assembly		Cq A subgenome		Cq B subgenome
	Number of genes	Percentage	Number of genes	Percentage	Number of genes	Percentage
Complete BUSCOs	2293	0.985813	2252	0.968186	2276	0.978504
Complete and single-copy BUSCOs	121	0.0520206	2179	0.936801	2219	0.953998
Complete and duplicated BUSCOs	2172	0.933792	73	0.0313844	57	0.0245056
Fragmented BUSCOs	15	0.00644884	24	0.0103181	20	0.00859845
Missing BUSCOs	18	0.00773861	50	0.0214961	30	0.0128977
Total BUSCO groups searched	2326	1	2326	1	2326	1

## Sheet: T7
Supplemental Table 7. Genomic sequence feature statistics of Cissus quadrangularis
	Cq	Cq A subgenome	Cq B subgenome	Other Scaffold
Gene number	51857	25053	25668	1136
Max gene length (bp)	75103	75103	73843	58648
Min gene length (bp)	168	168	180	180
Average gene length (bp)	4208	4226	4222	3486
Protein number	51914	25020	25650	1244
Max protein length (aa)	5090	5088	5090	4574
Min protein length (aa)	52	56	52	52
Average protein length (aa)	394	398	396	308
Average exon length (bp)	231	230	231	243
Exon number	266665	130247	132064	4354
Intron number	196188	95330	97640	3218
Number of single exon genes	7436	3623	3677	136
Number of single intron genes	8183	3869	3948	366

## Sheet: T8
Supplemental Table 8. Gene function annotation statistics of Cissus quadrangularis
	Gene Set	Percent
NCBI	45471	0.876854
Swissprot	36837	0.710357
Pfam	37251	0.718341
GO	26091	0.503134
KEGG	19911	0.38396
eggNOG	42329	0.816264
Annotated	45872	0.884586
Unannotated	6151	0.118615
Total	51857	1

## Sheet: T9
Supplemental Table 9. Transcription factor predicted in Cissus quadrangularis
Genes	Transcription factor
Cis_A12_1039	RAV
Cis_B12_0750	RAV
gene86959	RAV
Cis_A03_0257	RAV
Cis_A03_1131	RAV
gene83848	RAV
Cis_B10_1302	RAV
Cis_A10_0739	RAV
Cis_A01_0012	FAR1
Cis_A01_0129	GATA
Cis_A01_0183	Trihelix
Cis_A01_0206	WRKY
Cis_A01_0249	NAC
Cis_A01_0251	NAC
Cis_A01_0583	Trihelix
Cis_A01_1027	ZF-HD
Cis_A01_1040	HSF
Cis_A01_1543	FAR1
Cis_A01_1544	FAR1
Cis_A01_1545	FAR1
Cis_A01_1793	Trihelix
Cis_A01_1846	bHLH
Cis_A01_1872	GATA
Cis_A01_1945	bHLH
Cis_A01_1973	Dof
Cis_A01_2063	NF-YA
Cis_A01_2095	GRAS
Cis_A01_2150	Trihelix
Cis_A02_0001	bHLH
Cis_A02_0010	WRKY
Cis_A02_0029	bHLH
Cis_A02_0033	bZIP
Cis_A02_0137	bHLH
Cis_A02_0149	bHLH
Cis_A02_0291	NF-YB
Cis_A02_0421	GATA
Cis_A02_0424	FAR1
Cis_A02_0463	bZIP
Cis_A02_0471	GRAS
Cis_A02_0473	WRKY
Cis_A02_0492	WRKY
Cis_A02_0547	SBP
Cis_A02_0576	bHLH
Cis_A02_0580	WRKY
Cis_A02_0627	LBD
Cis_A02_0629	LBD
Cis_A02_0674	NAC
Cis_A02_0684	GRAS
Cis_A02_0841	bHLH
Cis_A02_0940	Trihelix
Cis_A02_0974	NF-YB
Cis_A02_1001	HSF
Cis_A02_1187	FAR1
Cis_A02_1189	FAR1
Cis_A02_1191	bZIP
Cis_A02_1308	TCP
Cis_A02_1318	Trihelix
Cis_A02_1400	LBD
Cis_A02_1470	bHLH
Cis_A02_1479	WRKY
Cis_A02_1538	NF-YA
Cis_A02_1540	BES1
Cis_A02_1619	TCP
Cis_A02_1698	bHLH
Cis_A02_1712	WRKY
Cis_A02_1799	BES1
Cis_A02_1800	HSF
Cis_A02_1820	WRKY
Cis_A02_1851	Trihelix
Cis_A02_1856	Dof
Cis_A02_1862	bHLH
Cis_A02_1889	TCP
Cis_A02_1922	VOZ
Cis_A02_1935	NAC
Cis_A02_1965	SBP
Cis_A02_1967	Dof
Cis_A02_1968	Dof
Cis_A02_1999	HSF
Cis_A02_2046	Dof
Cis_A02_2061	NAC
Cis_A02_2148	bHLH
Cis_A02_2152	bHLH
Cis_A02_2174	bHLH
Cis_A02_2221	WRKY
Cis_A02_2222	GRAS
Cis_A02_2257	NF-YB
Cis_A02_2259	Trihelix
Cis_A02_2261	NF-YB
Cis_A02_2276	FAR1
Cis_A02_2438	bHLH
Cis_A03_0005	SBP
Cis_A03_0007	YABBY
Cis_A03_0054	WRKY
Cis_A03_0111	FAR1
Cis_A03_0243	TCP
Cis_A03_0246	bHLH
Cis_A03_0250	NAC
Cis_A03_0271	bZIP
Cis_A03_0303	LBD
Cis_A03_0304	LBD
Cis_A03_0321	bHLH
Cis_A03_0356	bHLH
Cis_A03_0471	GRAS
Cis_A03_0529	HSF
Cis_A03_0564	ZF-HD
Cis_A03_0567	BBR-BPC
Cis_A03_0725	YABBY
Cis_A03_0743	bHLH
Cis_A03_0760	bHLH
Cis_A03_0762	bHLH
Cis_A03_0763	bHLH
Cis_A03_0764	bHLH
Cis_A03_0765	bHLH
Cis_A03_0766	bHLH
Cis_A03_0769	bHLH
Cis_A03_0770	bHLH
Cis_A03_0771	bHLH
Cis_A03_0774	bHLH
Cis_A03_0872	bHLH
Cis_A03_0930	Whirly
Cis_A03_0931	WRKY
Cis_A03_0957	bHLH
Cis_A03_0967	TCP
Cis_A03_0979	NAC
Cis_A03_0986	ZF-HD
Cis_A03_0998	Dof
Cis_A03_1015	NAC
Cis_A03_1059	Trihelix
Cis_A03_1069	bHLH
Cis_A03_1077	bHLH
Cis_A03_1096	NAC
Cis_A03_1130	SBP
Cis_A03_1139	CAMTA
Cis_A03_1147	SBP
Cis_A03_1167	SRS
Cis_A03_1197	HSF
Cis_A03_1240	GRAS
Cis_A03_1301	bZIP
Cis_A03_1319	FAR1
Cis_A03_1332	EIL
Cis_A03_1607	bHLH
Cis_A03_1622	EIL
Cis_A03_1655	GATA
Cis_A03_1663	NAC
Cis_A03_1670	NF-YA
Cis_A03_1719	GATA
Cis_A03_1824	NF-YB
Cis_A03_1844	NAC
Cis_A03_1866	NAC
Cis_A03_1905	NF-YC
Cis_A03_1921	bHLH
Cis_A03_2015	bHLH
Cis_A03_2018	bZIP
Cis_A03_2043	Trihelix
Cis_A03_2049	CPP
Cis_A03_2064	GeBP
Cis_A03_2091	WRKY
Cis_A03_2143	Trihelix
Cis_A03_2163	GRAS
Cis_A03_2175	Trihelix
Cis_A03_2237	bZIP
Cis_A03_2242	bHLH
Cis_A03_2260	bHLH
Cis_A03_2301	NF-YC
Cis_A03_2357	Dof
Cis_A03_2397	GRAS
Cis_A03_2398	GRAS
Cis_A03_2399	GRAS
Cis_A03_2400	GRAS
Cis_A03_2443	bZIP
Cis_A03_2505	WRKY
Cis_A04_0024	SBP
Cis_A04_0034	FAR1
Cis_A04_0054	NAC
Cis_A04_0099	Nin-like
Cis_A04_0144	NAC
Cis_A04_0206	GRAS
Cis_A04_0275	bZIP
Cis_A04_0276	bZIP
Cis_A04_0322	LBD
Cis_A04_0325	bHLH
Cis_A04_0376	bZIP
Cis_A04_0390	bHLH
Cis_A04_0457	bHLH
Cis_A04_0591	bHLH
Cis_A04_0635	bHLH
Cis_A04_0659	ZF-HD
Cis_A04_0711	bZIP
Cis_A04_0719	BES1
Cis_A04_0722	NAC
Cis_A04_0779	Dof
Cis_A04_0867	bZIP
Cis_A04_0873	bHLH
Cis_A04_0875	HSF
Cis_A04_0881	bHLH
Cis_A04_0883	bHLH
Cis_A04_0886	NAC
Cis_A04_0904	WRKY
Cis_A04_0948	ZF-HD
Cis_A04_0980	bHLH
Cis_A04_1021	bZIP
Cis_A04_1227	bHLH
Cis_A04_1240	NAC
Cis_A04_1325	ZF-HD
Cis_A04_1400	TCP
Cis_A04_1437	NAC
Cis_A04_1473	bZIP
Cis_A04_1479	bZIP
Cis_A04_1483	Trihelix
Cis_A04_1485	Trihelix
Cis_A04_1512	GRAS
Cis_A04_1583	NAC
Cis_A04_1634	bZIP
Cis_A04_1664	Dof
Cis_A04_1703	GRAS
Cis_A04_1741	WRKY
Cis_A04_1750	NAC
Cis_A04_1808	FAR1
Cis_A06_0010	Nin-like
Cis_A06_0036	Nin-like
Cis_A06_0059	Dof
Cis_A06_0127	NAC
Cis_A06_0224	WRKY
Cis_A06_0225	bHLH
Cis_A06_0319	WRKY
Cis_A06_0320	WRKY
Cis_A06_0321	WRKY
Cis_A06_0359	GRAS
Cis_A06_0375	bHLH
Cis_A06_0449	HSF
Cis_A06_0480	LBD
Cis_A06_0505	TCP
Cis_A06_0522	Trihelix
Cis_A06_0525	bHLH
Cis_A06_0526	bHLH
Cis_A06_0545	LBD
Cis_A06_0604	NAC
Cis_A06_0626	WRKY
Cis_A06_0629	WRKY
Cis_A06_0638	FAR1
Cis_A06_0686	TCP
Cis_A06_0690	ZF-HD
Cis_A06_0694	bZIP
Cis_A06_0766	bHLH
Cis_A06_0850	WRKY
Cis_A06_0855	bZIP
Cis_A06_0864	NAC
Cis_A06_0963	GATA
Cis_A06_1044	bHLH
Cis_A06_1084	HSF
Cis_A06_1115	bHLH
Cis_A06_1131	NAC
Cis_A06_1187	WRKY
Cis_A06_1304	GeBP
Cis_A06_1305	GeBP
Cis_A06_1311	bHLH
Cis_A06_1315	GRAS
Cis_A06_1408	WRKY
Cis_A06_1409	GRAS
Cis_A06_1432	SAP
Cis_A06_1437	FAR1
Cis_A06_1443	NF-YB
Cis_A07_0065	NF-YB
Cis_A07_0082	TCP
Cis_A07_0118	LBD
Cis_A07_0122	NAC
Cis_A07_0132	bHLH
Cis_A07_0134	bHLH
Cis_A07_0290	NF-X1
Cis_A07_0294	BBR-BPC
Cis_A07_0317	Trihelix
Cis_A07_0327	Trihelix
Cis_A07_0347	WRKY
Cis_A07_0370	NF-YC
Cis_A07_0395	NAC
Cis_A07_0410	NAC
Cis_A07_0460	NAC
Cis_A07_0468	bHLH
Cis_A07_0527	E2F/DP
Cis_A07_0595	Dof
Cis_A07_0670	LBD
Cis_A07_0785	GRAS
Cis_A07_0787	Trihelix
Cis_A07_0839	LFY
Cis_A07_0850	Trihelix
Cis_A07_0856	bHLH
Cis_A07_0865	bHLH
Cis_A07_0978	NF-X1
Cis_A07_1002	bHLH
Cis_A07_1012	Trihelix
Cis_A07_1013	LBD
Cis_A07_1038	LBD
Cis_A07_1076	LBD
Cis_A07_1102	bZIP
Cis_A07_1120	WRKY
Cis_A07_1121	WRKY
Cis_A07_1207	bHLH
Cis_A07_1312	NAC
Cis_A07_1370	Trihelix
Cis_A07_1378	Trihelix
Cis_A07_1379	NAC
Cis_A07_1415	NAC
Cis_A07_1416	NAC
Cis_A07_1492	GATA
Cis_A07_1554	LBD
Cis_A07_1555	LBD
Cis_A07_1556	LBD
Cis_A07_1557	LBD
Cis_A07_1558	LBD
Cis_A07_1566	NF-YB
Cis_A07_1679	LBD
Cis_A07_1695	GRAS
Cis_A07_1696	GRAS
Cis_A07_1698	GRAS
Cis_A07_1699	GRAS
Cis_A07_1700	GRAS
Cis_A07_1710	Dof
Cis_A07_1746	TCP
Cis_A07_1767	FAR1
Cis_A07_1772	EIL
Cis_A07_1786	bZIP
Cis_A07_1808	Dof
Cis_A07_1826	NAC
Cis_A07_1856	TCP
Cis_A07_1858	bHLH
Cis_A07_1879	WRKY
Cis_A07_1912	LBD
Cis_A07_1926	bHLH
Cis_A07_1944	TCP
Cis_A07_1962	SBP
Cis_A07_1983	Dof
Cis_A07_1990	bHLH
Cis_A07_2002	bZIP
Cis_A07_2037	bZIP
Cis_A07_2041	Trihelix
Cis_A07_2047	SRS
Cis_A07_2100	GRAS
Cis_A07_2113	bZIP
Cis_A07_2134	bHLH
Cis_A07_2168	NF-YA
Cis_A07_2229	bZIP
Cis_A08_0028	HSF
Cis_A08_0047	NAC
Cis_A08_0065	NF-YA
Cis_A08_0097	bHLH
Cis_A08_0101	bHLH
Cis_A08_0117	NAC
Cis_A08_0119	NAC
Cis_A08_0126	GATA
Cis_A08_0237	FAR1
Cis_A08_0250	SBP
Cis_A08_0260	bZIP
Cis_A08_0330	bHLH
Cis_A08_0343	bZIP
Cis_A08_0442	Trihelix
Cis_A08_0444	Trihelix
Cis_A08_0469	HSF
Cis_A08_0478	Trihelix
Cis_A08_0502	bZIP
Cis_A08_0522	bZIP
Cis_A08_0566	NAC
Cis_A08_0608	E2F/DP
Cis_A08_0794	WRKY
Cis_A08_0799	GRAS
Cis_A08_0822	Dof
Cis_A08_0874	NF-YB
Cis_A08_0900	WRKY
Cis_A08_1039	TCP
Cis_A08_1064	E2F/DP
Cis_A08_1074	bHLH
Cis_A08_1106	bZIP
Cis_A08_1212	GRAS
Cis_A08_1219	YABBY
Cis_A08_1328	LBD
Cis_A08_1357	Dof
Cis_A08_1365	ZF-HD
Cis_A08_1375	NF-YA
Cis_A08_1377	Dof
Cis_A08_1399	Trihelix
Cis_A08_1432	bHLH
Cis_A08_1441	Trihelix
Cis_A08_1451	GRAS
Cis_A08_1452	GRAS
Cis_A08_1468	BES1
Cis_A08_1490	WRKY
Cis_A08_1564	WRKY
Cis_A08_1587	FAR1
Cis_A08_1621	NAC
Cis_A08_1667	bHLH
Cis_A08_1677	bHLH
Cis_A08_1709	FAR1
Cis_A08_1711	FAR1
Cis_A08_1713	FAR1
Cis_A08_1716	FAR1
Cis_A08_1720	FAR1
Cis_A08_1724	FAR1
Cis_A08_1756	GRAS
Cis_A08_1761	Nin-like
Cis_A08_1790	bHLH
Cis_A09_0014	SRS
Cis_A09_0027	GATA
Cis_A09_0047	BBR-BPC
Cis_A09_0049	bZIP
Cis_A09_0150	bZIP
Cis_A09_0153	bHLH
Cis_A09_0226	NAC
Cis_A09_0262	Nin-like
Cis_A09_0320	FAR1
Cis_A09_0339	bZIP
Cis_A09_0368	bHLH
Cis_A09_0427	GATA
Cis_A09_0473	bHLH
Cis_A09_0554	bHLH
Cis_A09_0560	LBD
Cis_A09_0601	bHLH
Cis_A09_0664	bHLH
Cis_A09_0680	bZIP
Cis_A09_0771	Dof
Cis_A09_0815	bZIP
Cis_A09_0885	GRAS
Cis_A09_0893	FAR1
Cis_A09_0896	FAR1
Cis_A09_0898	FAR1
Cis_A09_0937	NAC
Cis_A09_0964	NAC
Cis_A09_0996	GRAS
Cis_A09_0998	NF-YC
Cis_A09_1066	LBD
Cis_A09_1076	NAC
Cis_A09_1077	NAC
Cis_A09_1078	NAC
Cis_A09_1080	NAC
Cis_A09_1123	NAC
Cis_A09_1243	WRKY
Cis_A09_1252	GRAS
Cis_A09_1296	bZIP
Cis_A09_1347	NF-YB
Cis_A09_1349	NF-YB
Cis_A09_1365	NF-YB
Cis_A09_1404	GRAS
Cis_A09_1405	WRKY
Cis_A09_1513	WRKY
Cis_A09_1645	bHLH
Cis_A09_1658	GRAS
Cis_A09_1682	bHLH
Cis_A09_1735	NZZ/SPL
Cis_A09_1775	NAC
Cis_A09_1776	NAC
Cis_A09_1834	NAC
Cis_A09_1849	SBP
Cis_A09_1901	NZZ/SPL
Cis_A09_1904	TCP
Cis_A09_1975	BES1
Cis_A09_2008	STAT
Cis_A10_0020	bHLH
Cis_A10_0112	NF-YA
Cis_A10_0144	HSF
Cis_A10_0149	bHLH
Cis_A10_0155	LBD
Cis_A10_0169	GATA
Cis_A10_0189	HRT-like
Cis_A10_0228	NAC
Cis_A10_0301	bHLH
Cis_A10_0309	CPP
Cis_A10_0336	HSF
Cis_A10_0355	Trihelix
Cis_A10_0388	CPP
Cis_A10_0414	HSF
Cis_A10_0436	Trihelix
Cis_A10_0493	GRAS
Cis_A10_0594	YABBY
Cis_A10_0742	bHLH
Cis_A10_0748	WRKY
Cis_A10_0749	WRKY
Cis_A10_0850	SBP
Cis_A10_1024	WRKY
Cis_A10_1055	bHLH
Cis_A10_1105	LBD
Cis_A10_1150	WRKY
Cis_A10_1293	NAC
Cis_A10_1334	WRKY
Cis_A10_1335	WRKY
Cis_A10_1337	WRKY
Cis_A10_1422	WRKY
Cis_A10_1423	WRKY
Cis_A10_1506	WRKY
Cis_A10_1507	WRKY
Cis_A10_1517	FAR1
Cis_A10_1560	bZIP
Cis_A10_1565	CPP
Cis_A10_1680	CPP
Cis_A10_1715	GATA
Cis_A10_1752	Trihelix
Cis_A10_1760	bZIP
Cis_A10_1764	NAC
Cis_A10_1842	Trihelix
Cis_A10_1860	Nin-like
Cis_A10_1871	WRKY
Cis_A10_1889	GATA
Cis_A10_1906	HSF
Cis_A11_0073	GATA
Cis_A11_0079	FAR1
Cis_A11_0108	bZIP
Cis_A11_0110	GRAS
Cis_A11_0151	WRKY
Cis_A11_0208	CAMTA
Cis_A11_0212	SBP
Cis_A11_0243	bZIP
Cis_A11_0264	NF-YB
Cis_A11_0322	bHLH
Cis_A11_0349	SBP
Cis_A11_0370	FAR1
Cis_A11_0415	bHLH
Cis_A11_0420	NF-YC
Cis_A11_0522	CPP
Cis_A11_0544	HSF
Cis_A11_0617	bHLH
Cis_A11_0670	bHLH
Cis_A11_0797	GATA
Cis_A11_0950	bHLH
Cis_A11_0961	bHLH
Cis_A11_1072	ZF-HD
Cis_A11_1137	bHLH
Cis_A11_1138	bHLH
Cis_A11_1289	HRT-like
Cis_A11_1315	BES1
Cis_A11_1319	LBD
Cis_A11_1320	bHLH
Cis_A11_1369	WRKY
Cis_A11_1441	bZIP
Cis_A11_1469	WRKY
Cis_A11_1493	LBD
Cis_A11_1494	LBD
Cis_A11_1501	bHLH
Cis_A11_1602	Trihelix
Cis_A11_1687	SBP
Cis_A11_1689	SBP
Cis_A11_1704	GATA
Cis_A11_1714	bHLH
Cis_A11_1741	GRAS
Cis_A11_1767	YABBY
Cis_A11_1791	LBD
Cis_A11_1793	LBD
Cis_A11_1819	TCP
Cis_A11_1954	Dof
Cis_A11_1983	bHLH
Cis_A11_1996	NAC
Cis_A11_2024	NAC
Cis_A11_2025	NAC
Cis_A11_2038	bHLH
Cis_A11_2136	HSF
Cis_A11_2242	HRT-like
Cis_A12_0032	bZIP
Cis_A12_0054	LBD
Cis_A12_0074	WRKY
Cis_A12_0096	LBD
Cis_A12_0119	bZIP
Cis_A12_0120	bZIP
Cis_A12_0121	bZIP
Cis_A12_0122	bZIP
Cis_A12_0154	E2F/DP
Cis_A12_0168	NAC
Cis_A12_0187	NAC
Cis_A12_0208	NF-YB
Cis_A12_0215	bZIP
Cis_A12_0216	bZIP
Cis_A12_0335	bHLH
Cis_A12_0382	TCP
Cis_A12_0393	TCP
Cis_A12_0428	WRKY
Cis_A12_0594	NF-YB
Cis_A12_0600	Dof
Cis_A12_0608	LBD
Cis_A12_0610	LBD
Cis_A12_0633	S1Fa-like
Cis_A12_0642	NAC
Cis_A12_0677	GATA
Cis_A12_0801	GeBP
Cis_A12_0839	GRAS
Cis_A12_0866	bHLH
Cis_A12_0997	LBD
Cis_A12_1043	TCP
Cis_A12_1083	bZIP
Cis_A12_1126	GRAS
Cis_A12_1187	TCP
Cis_A12_1219	FAR1
Cis_A12_1263	bHLH
Cis_A12_1296	NAC
Cis_A12_1303	bHLH
Cis_A12_1305	GRAS
Cis_A12_1313	TCP
Cis_A12_1319	WRKY
Cis_A12_1404	Trihelix
Cis_A12_1420	FAR1
Cis_A12_1472	NAC
Cis_A12_1498	LBD
Cis_A12_1509	GRAS
Cis_A12_1648	E2F/DP
Cis_A12_1655	LBD
Cis_A12_1678	WRKY
Cis_A12_1698	bHLH
Cis_A12_1717	ZF-HD
Cis_A12_1718	ZF-HD
Cis_A12_1719	ZF-HD
Cis_A12_1723	NAC
Cis_A12_1732	Dof
Cis_A12_1742	NAC
Cis_A12_1761	WRKY
Cis_A12_1786	FAR1
Cis_B01_0073	GRAS
Cis_B01_0103	NF-YA
Cis_B01_0201	Dof
Cis_B01_0229	bHLH
Cis_B01_0320	GATA
Cis_B01_0345	bHLH
Cis_B01_0398	Trihelix
Cis_B01_0649	FAR1
Cis_B01_0650	FAR1
Cis_B01_0651	FAR1
Cis_B01_0758	NAC
Cis_B01_1175	ZF-HD
Cis_B01_1961	NAC
Cis_B01_1969	NAC
Cis_B01_1971	NAC
Cis_B01_1972	NAC
Cis_B01_2024	WRKY
Cis_B01_2101	WRKY
Cis_B01_2124	Trihelix
Cis_B01_2180	GATA
Cis_B01_2313	FAR1
Cis_B02_0112	bHLH
Cis_B02_0296	FAR1
Cis_B02_0309	NF-YB
Cis_B02_0311	Trihelix
Cis_B02_0313	NF-YB
Cis_B02_0346	GRAS
Cis_B02_0347	WRKY
Cis_B02_0401	bHLH
Cis_B02_0426	bHLH
Cis_B02_0430	bHLH
Cis_B02_0520	NAC
Cis_B02_0537	Dof
Cis_B02_0577	HSF
Cis_B02_0604	Dof
Cis_B02_0605	Dof
Cis_B02_0607	SBP
Cis_B02_0632	NAC
Cis_B02_0642	VOZ
Cis_B02_0671	TCP
Cis_B02_0704	bHLH
Cis_B02_0711	Dof
Cis_B02_0716	Trihelix
Cis_B02_0752	WRKY
Cis_B02_0771	HSF
Cis_B02_0772	BES1
Cis_B02_0773	BES1
Cis_B02_0861	WRKY
Cis_B02_0872	bHLH
Cis_B02_0944	TCP
Cis_B02_1019	BES1
Cis_B02_1021	NF-YA
Cis_B02_1037	GRAS
Cis_B02_1078	WRKY
Cis_B02_1087	bHLH
Cis_B02_1143	LBD
Cis_B02_1198	Trihelix
Cis_B02_1208	TCP
Cis_B02_1316	bZIP
Cis_B02_1319	FAR1
Cis_B02_1322	FAR1
Cis_B02_1536	NF-YB
Cis_B02_1563	Trihelix
Cis_B02_1656	bHLH
Cis_B02_1816	GRAS
Cis_B02_1828	NAC
Cis_B02_1879	LBD
Cis_B02_1880	LBD
Cis_B02_1918	WRKY
Cis_B02_1922	bHLH
Cis_B02_1949	SBP
Cis_B02_2004	WRKY
Cis_B02_2028	GRAS
Cis_B02_2034	bZIP
Cis_B02_2070	FAR1
Cis_B02_2075	GATA
Cis_B02_2198	NF-YB
Cis_B02_2356	bHLH
Cis_B02_2366	bHLH
Cis_B02_2472	bZIP
Cis_B02_2476	bHLH
Cis_B02_2496	WRKY
Cis_B02_2509	bHLH
Cis_B04_0024	FAR1
Cis_B04_0083	NAC
Cis_B04_0089	WRKY
Cis_B04_0128	GRAS
Cis_B04_0164	Dof
Cis_B04_0198	bZIP
Cis_B04_0245	NAC
Cis_B04_0323	GRAS
Cis_B04_0353	Trihelix
Cis_B04_0354	Trihelix
Cis_B04_0355	Trihelix
Cis_B04_0359	bZIP
Cis_B04_0366	bZIP
Cis_B04_0404	NAC
Cis_B04_0468	TCP
Cis_B04_0546	ZF-HD
Cis_B04_0557	FAR1
Cis_B04_0644	bHLH
Cis_B04_0645	NAC
Cis_B04_0866	bZIP
Cis_B04_0912	bHLH
Cis_B04_0938	ZF-HD
Cis_B04_0985	WRKY
Cis_B04_1003	NAC
Cis_B04_1004	bHLH
Cis_B04_1005	bHLH
Cis_B04_1012	HSF
Cis_B04_1013	bHLH
Cis_B04_1019	bZIP
Cis_B04_1114	Dof
Cis_B04_1176	NAC
Cis_B04_1180	BES1
Cis_B04_1188	bZIP
Cis_B04_1238	ZF-HD
Cis_B04_1265	bHLH
Cis_B04_1315	bHLH
Cis_B04_1391	GATA
Cis_B04_1437	bHLH
Cis_B04_1502	bHLH
Cis_B04_1514	bZIP
Cis_B04_1571	bHLH
Cis_B04_1574	LBD
Cis_B04_1729	bZIP
Cis_B04_1730	bZIP
Cis_B04_1803	GRAS
Cis_B04_1859	NAC
Cis_B04_1899	Nin-like
Cis_B04_1942	NAC
Cis_B04_1959	FAR1
Cis_B04_1969	SBP
Cis_B05_0020	NAC
Cis_B05_0030	Whirly
Cis_B05_0198	SRS
Cis_B05_0217	BBR-BPC
Cis_B05_0218	BBR-BPC
Cis_B05_0328	bZIP
Cis_B05_0340	WRKY
Cis_B05_0369	NF-YB
Cis_B05_0389	bZIP
Cis_B05_0472	bHLH
Cis_B05_0482	bHLH
Cis_B05_0513	WRKY
Cis_B05_0586	LBD
Cis_B05_0587	GRAS
Cis_B05_0616	GRAS
Cis_B05_0645	bZIP
Cis_B05_0655	bHLH
Cis_B05_0697	bHLH
Cis_B05_0698	bHLH
Cis_B05_0700	bHLH
Cis_B05_0715	bHLH
Cis_B05_0743	Dof
Cis_B05_0808	ZF-HD
Cis_B05_0821	bHLH
Cis_B05_0880	CAMTA
Cis_B05_0922	EIL
Cis_B05_0924	EIL
Cis_B05_0951	LBD
Cis_B05_0952	LBD
Cis_B05_0953	LBD
Cis_B05_0965	Dof
Cis_B05_0974	Dof
Cis_B05_1031	BES1
Cis_B05_1048	bZIP
Cis_B05_1051	GRAS
Cis_B05_1080	GRAS
Cis_B05_1096	GATA
Cis_B05_1100	ZF-HD
Cis_B05_1107	bHLH
Cis_B05_1147	bZIP
Cis_B05_1178	SRS
Cis_B05_1189	GATA
Cis_B05_1213	NAC
Cis_B05_1341	NAC
Cis_B05_1357	Trihelix
Cis_B05_1416	SBP
Cis_B05_1454	bHLH
Cis_B05_1476	NAC
Cis_B05_1486	GRAS
Cis_B05_1502	NAC
Cis_B05_1551	NAC
Cis_B05_1588	Trihelix
Cis_B05_1635	ZF-HD
Cis_B05_1722	BES1
Cis_B05_1749	Trihelix
Cis_B05_1812	bZIP
Cis_B05_1840	HSF
Cis_B05_1866	bHLH
Cis_B05_1879	bHLH
Cis_B05_1907	NAC
Cis_B05_1998	Trihelix
Cis_B05_2012	GATA
Cis_B05_2115	GRAS
Cis_B05_2136	WRKY
Cis_B05_2154	YABBY
Cis_B05_2159	NAC
Cis_B05_2259	TCP
Cis_B05_2298	HSF
Cis_B05_2319	GRAS
Cis_B05_2335	NF-YC
Cis_B05_2367	bHLH
Cis_B05_2383	Trihelix
Cis_B05_2403	NAC
Cis_B05_2435	NAC
Cis_B05_2448	bHLH
Cis_B05_2491	Dof
Cis_B05_2509	Nin-like
Cis_B05_2573	WRKY
Cis_B05_2605	bZIP
Cis_B05_2651	WRKY
Cis_B06_0061	NF-YB
Cis_B06_0067	FAR1
Cis_B06_0072	SAP
Cis_B06_0095	GRAS
Cis_B06_0096	WRKY
Cis_B06_0181	GRAS
Cis_B06_0186	bHLH
Cis_B06_0202	bHLH
Cis_B06_0204	GeBP
Cis_B06_0205	GeBP
Cis_B06_0362	WRKY
Cis_B06_0474	bHLH
Cis_B06_0494	SBP
Cis_B06_0521	NAC
Cis_B06_0552	VOZ
Cis_B06_0559	LBD
Cis_B06_0561	bZIP
Cis_B06_0572	TCP
Cis_B06_0720	WRKY
Cis_B06_0725	Nin-like
Cis_B06_0773	NAC
Cis_B06_0791	bHLH
Cis_B06_0860	bHLH
Cis_B06_1011	NAC
Cis_B06_1020	bZIP
Cis_B06_1026	WRKY
Cis_B06_1106	bHLH
Cis_B06_1212	bZIP
Cis_B06_1216	ZF-HD
Cis_B06_1219	TCP
Cis_B06_1270	FAR1
Cis_B06_1276	WRKY
Cis_B06_1277	WRKY
Cis_B06_1300	NAC
Cis_B06_1356	LBD
Cis_B06_1374	bHLH
Cis_B06_1375	bHLH
Cis_B06_1376	bHLH
Cis_B06_1378	Trihelix
Cis_B06_1392	TCP
Cis_B06_1445	HSF
Cis_B06_1554	GRAS
Cis_B06_1591	WRKY
Cis_B06_1592	WRKY
Cis_B06_1593	WRKY
Cis_B06_1689	bHLH
Cis_B06_1690	WRKY
Cis_B06_1791	NAC
Cis_B06_1860	Dof
Cis_B06_1882	Nin-like
Cis_B07_0007	bZIP
Cis_B07_0011	Trihelix
Cis_B07_0020	SRS
Cis_B07_0075	GRAS
Cis_B07_0088	bZIP
Cis_B07_0140	NF-YA
Cis_B07_0167	bHLH
Cis_B07_0209	bZIP
Cis_B07_0222	bHLH
Cis_B07_0228	Dof
Cis_B07_0248	SBP
Cis_B07_0265	TCP
Cis_B07_0282	bHLH
Cis_B07_0293	LBD
Cis_B07_0346	bHLH
Cis_B07_0348	TCP
Cis_B07_0358	bHLH
Cis_B07_0375	NAC
Cis_B07_0383	ZF-HD
Cis_B07_0394	Dof
Cis_B07_0399	NF-YC
Cis_B07_0415	bZIP
Cis_B07_0432	EIL
Cis_B07_0438	FAR1
Cis_B07_0455	TCP
Cis_B07_0488	Dof
Cis_B07_0500	GRAS
Cis_B07_0501	GRAS
Cis_B07_0502	GRAS
Cis_B07_0503	GRAS
Cis_B07_0504	GRAS
Cis_B07_0520	LBD
Cis_B07_0634	NF-YB
Cis_B07_0641	LBD
Cis_B07_0642	LBD
Cis_B07_0643	LBD
Cis_B07_0644	LBD
Cis_B07_0706	GATA
Cis_B07_0784	NAC
Cis_B07_0786	NAC
Cis_B07_0820	NAC
Cis_B07_0821	Trihelix
Cis_B07_0833	Trihelix
Cis_B07_1078	WRKY
Cis_B07_1079	WRKY
Cis_B07_1102	bZIP
Cis_B07_1129	LBD
Cis_B07_1170	LBD
Cis_B07_1195	LBD
Cis_B07_1196	Trihelix
Cis_B07_1204	bHLH
Cis_B07_1227	NF-X1
Cis_B07_1343	bHLH
Cis_B07_1350	bHLH
Cis_B07_1360	Trihelix
Cis_B07_1373	LFY
Cis_B07_1428	Trihelix
Cis_B07_1430	GRAS
Cis_B07_1541	LBD
Cis_B07_1612	Dof
Cis_B07_1675	E2F/DP
Cis_B07_1739	bHLH
Cis_B07_1749	NAC
Cis_B07_1809	NAC
Cis_B07_1823	NAC
Cis_B07_1850	NF-YC
Cis_B07_1873	WRKY
Cis_B07_1876	SBP
Cis_B07_1897	Trihelix
Cis_B07_1907	Trihelix
Cis_B07_1931	BBR-BPC
Cis_B07_1935	NF-X1
Cis_B07_2079	bHLH
Cis_B07_2083	bHLH
Cis_B07_2091	NAC
Cis_B07_2095	LBD
Cis_B07_2136	TCP
Cis_B07_2152	NF-YB
Cis_B08_0067	bHLH
Cis_B08_0094	Nin-like
Cis_B08_0099	GRAS
Cis_B08_0134	FAR1
Cis_B08_0141	FAR1
Cis_B08_0145	FAR1
Cis_B08_0148	FAR1
Cis_B08_0151	FAR1
Cis_B08_0153	FAR1
Cis_B08_0195	bHLH
Cis_B08_0246	NAC
Cis_B08_0286	FAR1
Cis_B08_0307	WRKY
Cis_B08_0383	WRKY
Cis_B08_0403	BES1
Cis_B08_0419	GRAS
Cis_B08_0420	GRAS
Cis_B08_0431	Trihelix
Cis_B08_0439	bHLH
Cis_B08_0473	Trihelix
Cis_B08_0497	Dof
Cis_B08_0499	NF-YA
Cis_B08_0510	ZF-HD
Cis_B08_0517	Dof
Cis_B08_0544	LBD
Cis_B08_0651	YABBY
Cis_B08_0656	GRAS
Cis_B08_0767	bZIP
Cis_B08_0797	bHLH
Cis_B08_0812	E2F/DP
Cis_B08_0840	TCP
Cis_B08_0886	NAC
Cis_B08_0975	WRKY
Cis_B08_0993	NF-YB
Cis_B08_1035	Dof
Cis_B08_1061	GRAS
Cis_B08_1068	WRKY
Cis_B08_1263	E2F/DP
Cis_B08_1306	NAC
Cis_B08_1344	bZIP
Cis_B08_1365	bZIP
Cis_B08_1389	Trihelix
Cis_B08_1397	HSF
Cis_B08_1425	Trihelix
Cis_B08_1427	Trihelix
Cis_B08_1526	bZIP
Cis_B08_1542	bHLH
Cis_B08_1604	bZIP
Cis_B08_1615	SBP
Cis_B08_1627	FAR1
Cis_B08_1740	GATA
Cis_B08_1748	NAC
Cis_B08_1750	NAC
Cis_B08_1767	bHLH
Cis_B08_1772	bHLH
Cis_B08_1803	NF-YA
Cis_B08_1823	NAC
Cis_B08_1847	HSF
Cis_B09_0072	BES1
Cis_B09_0147	TCP
Cis_B09_0149	NZZ/SPL
Cis_B09_0204	SBP
Cis_B09_0218	NAC
Cis_B09_0275	NAC
Cis_B09_0277	NAC
Cis_B09_0316	NZZ/SPL
Cis_B09_0361	bHLH
Cis_B09_0387	GRAS
Cis_B09_0403	bHLH
Cis_B09_0537	WRKY
Cis_B09_0646	WRKY
Cis_B09_0648	GRAS
Cis_B09_0681	NF-YB
Cis_B09_0699	NF-YB
Cis_B09_0700	NF-YB
Cis_B09_0742	bZIP
Cis_B09_0778	GRAS
Cis_B09_0784	WRKY
Cis_B09_0890	NAC
Cis_B09_0930	NAC
Cis_B09_0931	NAC
Cis_B09_0932	NAC
Cis_B09_0933	NAC
Cis_B09_0946	LBD
Cis_B09_1020	NF-YC
Cis_B09_1021	GRAS
Cis_B09_1051	NAC
Cis_B09_1078	NAC
Cis_B09_1125	FAR1
Cis_B09_1127	FAR1
Cis_B09_1129	FAR1
Cis_B09_1137	GRAS
Cis_B09_1256	Dof
Cis_B09_1356	bZIP
Cis_B09_1372	bHLH
Cis_B09_1430	bHLH
Cis_B09_1466	LBD
Cis_B09_1473	bHLH
Cis_B09_1554	bHLH
Cis_B09_1606	GATA
Cis_B09_1667	bHLH
Cis_B09_1689	bZIP
Cis_B09_1711	FAR1
Cis_B09_1772	Nin-like
Cis_B09_1807	NAC
Cis_B09_1883	bHLH
Cis_B09_1897	bZIP
Cis_B09_1978	bZIP
Cis_B09_1979	BBR-BPC
Cis_B09_2001	GATA
Cis_B09_2014	SRS
Cis_B10_0082	HSF
Cis_B10_0103	GATA
Cis_B10_0120	WRKY
Cis_B10_0133	Nin-like
Cis_B10_0148	Trihelix
Cis_B10_0229	NAC
Cis_B10_0235	bZIP
Cis_B10_0242	Trihelix
Cis_B10_0282	GATA
Cis_B10_0316	CPP
Cis_B10_0430	CPP
Cis_B10_0435	bZIP
Cis_B10_0477	FAR1
Cis_B10_0491	WRKY
Cis_B10_0492	WRKY
Cis_B10_0572	WRKY
Cis_B10_0648	WRKY
Cis_B10_0651	WRKY
Cis_B10_0652	WRKY
Cis_B10_0704	NAC
Cis_B10_0885	WRKY
Cis_B10_0937	LBD
Cis_B10_0986	bHLH
Cis_B10_1017	WRKY
Cis_B10_1188	SBP
Cis_B10_1192	bHLH
Cis_B10_1289	WRKY
Cis_B10_1290	WRKY
Cis_B10_1299	bHLH
Cis_B10_1444	YABBY
Cis_B10_1538	GRAS
Cis_B10_1608	Trihelix
Cis_B10_1626	HSF
Cis_B10_1652	CPP
Cis_B10_1730	NAC
Cis_B10_1762	HRT-like
Cis_B10_1781	GATA
Cis_B10_1794	LBD
Cis_B10_1802	bHLH
Cis_B10_1806	HSF
Cis_B10_1841	NF-YA
Cis_B10_1939	bHLH
Cis_B11_0092	HSF
Cis_B11_0187	bHLH
Cis_B11_0203	NAC
Cis_B11_0233	NAC
Cis_B11_0242	bHLH
Cis_B11_0270	Dof
Cis_B11_0421	LBD
Cis_B11_0422	LBD
Cis_B11_0452	YABBY
Cis_B11_0475	GRAS
Cis_B11_0498	bHLH
Cis_B11_0507	GATA
Cis_B11_0525	SBP
Cis_B11_0526	SBP
Cis_B11_0599	WRKY
Cis_B11_0604	Trihelix
Cis_B11_0690	bHLH
Cis_B11_0698	LBD
Cis_B11_0728	WRKY
Cis_B11_0755	bZIP
Cis_B11_0814	WRKY
Cis_B11_0818	WRKY
Cis_B11_0860	bHLH
Cis_B11_0861	LBD
Cis_B11_0865	BES1
Cis_B11_1051	bHLH
Cis_B11_1052	bHLH
Cis_B11_1122	ZF-HD
Cis_B11_1246	bHLH
Cis_B11_1263	bHLH
Cis_B11_1626	bHLH
Cis_B11_1691	HSF
Cis_B11_1713	CPP
Cis_B11_1820	NF-YC
Cis_B11_1825	bHLH
Cis_B11_1856	FAR1
Cis_B11_1881	SBP
Cis_B11_1909	bHLH
Cis_B11_1966	NF-YB
Cis_B11_1988	bZIP
Cis_B11_2018	SBP
Cis_B11_2023	CAMTA
Cis_B11_2076	WRKY
Cis_B11_2079	bHLH
Cis_B11_2114	GRAS
Cis_B11_2117	bZIP
Cis_B11_2149	FAR1
Cis_B11_2153	GATA
Cis_B12_0010	FAR1
Cis_B12_0033	WRKY
Cis_B12_0055	NAC
Cis_B12_0063	Dof
Cis_B12_0072	NAC
Cis_B12_0077	ZF-HD
Cis_B12_0078	ZF-HD
Cis_B12_0079	ZF-HD
Cis_B12_0096	bHLH
Cis_B12_0113	WRKY
Cis_B12_0134	LBD
Cis_B12_0143	E2F/DP
Cis_B12_0275	GRAS
Cis_B12_0286	LBD
Cis_B12_0317	NAC
Cis_B12_0367	FAR1
Cis_B12_0384	Trihelix
Cis_B12_0467	WRKY
Cis_B12_0473	TCP
Cis_B12_0481	GRAS
Cis_B12_0483	bHLH
Cis_B12_0493	NAC
Cis_B12_0523	bHLH
Cis_B12_0567	FAR1
Cis_B12_0599	TCP
Cis_B12_0669	GRAS
Cis_B12_0708	bZIP
Cis_B12_0746	TCP
Cis_B12_0789	LBD
Cis_B12_0810	bHLH
Cis_B12_0932	bHLH
Cis_B12_0962	GRAS
Cis_B12_0997	GeBP
Cis_B12_1098	GATA
Cis_B12_1144	NAC
Cis_B12_1156	S1Fa-like
Cis_B12_1178	LBD
Cis_B12_1181	LBD
Cis_B12_1192	Dof
Cis_B12_1198	NF-YB
Cis_B12_1370	WRKY
Cis_B12_1402	TCP
Cis_B12_1410	TCP
Cis_B12_1459	bHLH
Cis_B12_1570	bZIP
Cis_B12_1574	bZIP
Cis_B12_1580	NF-YB
Cis_B12_1601	NAC
Cis_B12_1618	NAC
Cis_B12_1635	E2F/DP
Cis_B12_1665	bZIP
Cis_B12_1666	bZIP
Cis_B12_1667	bZIP
Cis_B12_1668	bZIP
Cis_B12_1693	LBD
Cis_B12_1717	WRKY
Cis_B12_1742	LBD
Cis_B12_1761	bZIP
Cis_UN_00549	GRAS
Cis_UN_00582	NAC
Cis_UN_00583	NAC
Cis_UN_00586	NAC
Cis_UN_00592	NAC
Cis_UN_00595	NAC
Cis_UN_00648	ZF-HD
Cis_UN_01329	NZZ/SPL
gene10936	NF-YC
gene15065	LBD
gene16906	bHLH
gene19110	WRKY
gene19123	bZIP
gene19133	WRKY
gene19165	Dof
gene19181	bHLH
gene19204	Trihelix
gene19282	WRKY
gene19364	bHLH
gene19472	NAC
gene19580	NAC
gene19714	Dof
gene19729	bHLH
gene19781	GRAS
gene19793	GRAS
gene19794	LBD
gene19821	WRKY
gene19869	NF-YB
gene19877	WRKY
gene19883	bZIP
gene19980	NAC
gene21435	Nin-like
gene21485	bHLH
gene21506	GRAS
gene21513	HSF
gene21563	YABBY
gene21579	GRAS
gene21662	NAC
gene21678	bHLH
gene21687	HSF
gene21723	Trihelix
gene21760	ZF-HD
gene21779	Trihelix
gene21820	NAC
gene21824	GRAS
gene21827	NAC
gene21850	SBP
gene21900	bZIP
gene21935	GATA
gene21938	SRS
gene21949	bZIP
gene21967	bHLH
gene21971	GATA
gene21986	bZIP
gene21993	BES1
gene22020	Dof
gene22031	LBD
gene22032	LBD
gene22085	bHLH
gene22137	bHLH
gene22204	bHLH
gene22206	bZIP
gene22288	bZIP
gene22352	BBR-BPC
gene23907	TCP
gene23934	NAC
gene23982	Trihelix
gene24039	bZIP
gene24156	bHLH
gene24188	Trihelix
gene24192	NAC
gene24254	bHLH
gene24272	ZF-HD
gene24277	GRAS
gene24314	Dof
gene24320	LBD
gene24329	EIL
gene24368	ZF-HD
gene24372	bHLH
gene24514	bHLH
gene24607	SRS
gene24640	bHLH
gene83466	GRAS
gene83519	bZIP
gene83580	CPP
gene83583	Trihelix
gene83592	bZIP
gene83617	bHLH
gene83649	NF-YB
gene83680	GATA
gene83692	NF-YA
gene83694	NAC
gene83817	GRAS
gene83886	Dof
gene83907	WRKY
gene83954	bHLH
gene83955	bHLH
gene84032	HSF
gene84100	LBD
gene84110	bZIP
gene86053	WRKY
gene86074	bZIP
gene86094	GRAS
gene86111	Dof
gene86133	NF-YC
gene86193	Trihelix
gene86244	bHLH
gene86321	NAC
gene86333	NAC
gene86515	YABBY
gene86528	EIL
gene86584	HSF
gene86602	SBP
gene86609	SBP
gene86611	WRKY
gene86627	NAC
gene86637	bHLH
gene86641	bHLH
gene86676	NAC
gene86681	TCP
gene86759	bHLH
gene86760	bHLH
gene86763	bHLH
gene86765	bHLH
gene86766	bHLH
gene86772	bHLH
gene86839	ZF-HD
gene86876	GRAS
gene86964	bHLH
gene87053	WRKY
gene88234	GRAS
gene88235	GRAS
gene88280	bHLH
gene88286	bHLH
gene88318	Trihelix
gene88338	WRKY
gene88342	GeBP
gene88349	Trihelix
gene88485	GATA
gene88494	EIL
gene88501	bHLH
gene88597	FAR1
gene88600	bZIP
gene88633	SRS
gene88672	Trihelix
gene88687	NAC
gene88696	ZF-HD
gene88697	ZF-HD
gene88706	bHLH
gene88764	bHLH
gene88766	bHLH
gene88826	BBR-BPC
gene88906	bHLH
gene88933	TCP
gene88970	FAR1
Cis_A02_1596	ARF
Cis_A07_1493	ARF
Cis_A08_1012	ARF
Cis_A12_0676	ARF
Cis_B02_0968	ARF
Cis_B05_0238	ARF
Cis_B07_0705	ARF
Cis_B08_0861	ARF
Cis_B12_1100	ARF
gene19912	ARF
Cis_A02_0854	B3
Cis_A02_1024	B3
Cis_A04_0774	B3
Cis_A04_0796	B3
Cis_A04_0829	B3
Cis_A04_1504	B3
Cis_A07_0773	B3
Cis_A08_0581	B3
Cis_A09_0712	B3
Cis_A09_0715	B3
Cis_A09_0716	B3
Cis_A09_0746	B3
Cis_A09_0781	B3
Cis_A09_0784	B3
Cis_A10_0827	B3
Cis_A10_0828	B3
Cis_A10_0829	B3
Cis_A10_0830	B3
Cis_A10_0831	B3
Cis_A10_0832	B3
Cis_A11_1155	B3
Cis_A11_2028	B3
Cis_A12_0029	B3
Cis_A12_0905	B3
Cis_A12_1278	B3
Cis_B02_1483	B3
Cis_B02_2260	B3
Cis_B04_0330	B3
Cis_B04_0331	B3
Cis_B04_1056	B3
Cis_B04_1095	B3
Cis_B04_1123	B3
Cis_B04_1124	B3
Cis_B04_1591	B3
Cis_B04_1592	B3
Cis_B04_1593	B3
Cis_B05_0435	B3
Cis_B05_0979	B3
Cis_B05_0980	B3
Cis_B05_2409	B3
Cis_B07_1442	B3
Cis_B07_1443	B3
Cis_B08_0321	B3
Cis_B08_1290	B3
Cis_B09_1244	B3
Cis_B09_1247	B3
Cis_B09_1294	B3
Cis_B09_1327	B3
Cis_B09_1328	B3
Cis_B09_1330	B3
Cis_B10_1211	B3
Cis_B10_1212	B3
Cis_B10_1213	B3
Cis_B10_1214	B3
Cis_B10_1215	B3
Cis_B10_1216	B3
Cis_B10_1217	B3
Cis_B11_0200	B3
Cis_B11_1035	B3
Cis_B12_0511	B3
Cis_B12_1764	B3
Cis_B12_1779	B3
gene19195	B3
gene19645	B3
gene22269	B3
gene24310	B3
Cis_A03_0926	AP2
Cis_A04_0387	AP2
Cis_A07_1766	AP2
Cis_A08_0879	AP2
Cis_A10_0797	AP2
Cis_A12_0587	AP2
Cis_B01_0080	AP2
Cis_B01_2152	AP2
Cis_B04_1505	AP2
Cis_B05_0501	AP2
Cis_B08_0398	AP2
Cis_B08_0988	AP2
Cis_B10_1051	AP2
Cis_B10_1245	AP2
Cis_B05_0769	AP2
gene86429	AP2
Cis_A03_1603	AP2
Cis_B10_0924	AP2
Cis_A10_1116	AP2
Cis_A01_0161	AP2
Cis_B12_1204	AP2
Cis_A01_2088	AP2
Cis_B07_0629	AP2
Cis_A07_1571	AP2
gene22249	AP2
Cis_B08_1776	AP2
Cis_A01_0010	ERF
Cis_A01_1302	ERF
Cis_A01_1304	ERF
Cis_A01_1348	ERF
Cis_A01_1615	ERF
Cis_A01_1864	ERF
Cis_A01_2173	ERF
Cis_A02_0390	ERF
Cis_A02_0645	ERF
Cis_A02_0646	ERF
Cis_A02_0647	ERF
Cis_A02_0648	ERF
Cis_A02_0650	ERF
Cis_A02_0651	ERF
Cis_A02_0985	ERF
Cis_A02_1013	ERF
Cis_A02_1913	ERF
Cis_A02_1914	ERF
Cis_A02_1953	ERF
Cis_A02_1955	ERF
Cis_A02_2183	ERF
Cis_A02_2514	ERF
Cis_A03_0296	ERF
Cis_A03_0668	ERF
Cis_A03_1051	ERF
Cis_A04_0199	ERF
Cis_A04_0892	ERF
Cis_A04_0995	ERF
Cis_A04_1025	ERF
Cis_A04_1089	ERF
Cis_A04_1090	ERF
Cis_A04_1128	ERF
Cis_A04_1524	ERF
Cis_A04_1761	ERF
Cis_A06_0233	ERF
Cis_A06_0487	ERF
Cis_A06_0488	ERF
Cis_A06_0848	ERF
Cis_A07_0112	ERF
Cis_A07_0842	ERF
Cis_A07_1008	ERF
Cis_A07_1043	ERF
Cis_A07_2026	ERF
Cis_A08_0074	ERF
Cis_A08_0156	ERF
Cis_A08_0480	ERF
Cis_A08_0484	ERF
Cis_A08_1472	ERF
Cis_A08_1473	ERF
Cis_A09_0692	ERF
Cis_A09_1473	ERF
Cis_A09_1784	ERF
Cis_A09_1840	ERF
Cis_A10_0050	ERF
Cis_A10_0051	ERF
Cis_A10_0276	ERF
Cis_A10_0563	ERF
Cis_A10_0990	ERF
Cis_A10_1215	ERF
Cis_A10_1482	ERF
Cis_A10_1538	ERF
Cis_A10_1704	ERF
Cis_A10_1812	ERF
Cis_A11_0041	ERF
Cis_A11_0302	ERF
Cis_A11_0674	ERF
Cis_A11_0675	ERF
Cis_A11_0676	ERF
Cis_A11_0939	ERF
Cis_A11_1446	ERF
Cis_A11_1500	ERF
Cis_A11_1627	ERF
Cis_A11_1628	ERF
Cis_A11_1629	ERF
Cis_A11_1630	ERF
Cis_A11_1662	ERF
Cis_A11_1916	ERF
Cis_A11_1917	ERF
Cis_A11_1918	ERF
Cis_A11_1919	ERF
Cis_A11_1921	ERF
Cis_A11_2060	ERF
Cis_A12_0019	ERF
Cis_A12_0269	ERF
Cis_A12_0270	ERF
Cis_A12_0432	ERF
Cis_A12_0690	ERF
Cis_A12_0940	ERF
Cis_A12_1229	ERF
Cis_A12_1245	ERF
Cis_A12_1755	ERF
Cis_B01_0328	ERF
Cis_B01_0551	ERF
Cis_B01_0805	ERF
Cis_B01_0852	ERF
Cis_B01_0854	ERF
Cis_B01_2316	ERF
Cis_B02_0044	ERF
Cis_B02_0614	ERF
Cis_B02_0616	ERF
Cis_B02_0649	ERF
Cis_B02_0650	ERF
Cis_B02_0977	ERF
Cis_B02_1466	ERF
Cis_B02_1854	ERF
Cis_B02_1855	ERF
Cis_B02_1857	ERF
Cis_B02_1858	ERF
Cis_B02_1859	ERF
Cis_B02_1860	ERF
Cis_B02_1861	ERF
Cis_B02_2103	ERF
Cis_B02_2107	ERF
Cis_B04_0071	ERF
Cis_B04_0310	ERF
Cis_B04_0760	ERF
Cis_B04_0786	ERF
Cis_B04_0787	ERF
Cis_B04_0862	ERF
Cis_B04_0895	ERF
Cis_B04_0997	ERF
Cis_B04_1809	ERF
Cis_B05_0025	ERF
Cis_B05_0442	ERF
Cis_B05_0443	ERF
Cis_B05_0446	ERF
Cis_B05_0448	ERF
Cis_B05_0504	ERF
Cis_B05_0916	ERF
Cis_B05_2049	ERF
Cis_B05_2050	ERF
Cis_B05_2065	ERF
Cis_B05_2274	ERF
Cis_B05_2276	ERF
Cis_B05_2388	ERF
Cis_B05_2567	ERF
Cis_B05_2599	ERF
Cis_B06_0319	ERF
Cis_B06_0424	ERF
Cis_B06_1410	ERF
Cis_B06_1413	ERF
Cis_B06_1680	ERF
Cis_B07_0186	ERF
Cis_B07_0439	ERF
Cis_B07_1163	ERF
Cis_B07_1199	ERF
Cis_B07_1366	ERF
Cis_B07_2102	ERF
Cis_B08_1310	ERF
Cis_B08_1383	ERF
Cis_B08_1387	ERF
Cis_B08_1712	ERF
Cis_B08_1795	ERF
Cis_B09_0213	ERF
Cis_B09_0267	ERF
Cis_B09_0572	ERF
Cis_B09_1346	ERF
Cis_B10_0181	ERF
Cis_B10_0294	ERF
Cis_B10_0455	ERF
Cis_B10_0520	ERF
Cis_B10_0715	ERF
Cis_B10_0797	ERF
Cis_B10_1472	ERF
Cis_B10_1681	ERF
Cis_B10_1911	ERF
Cis_B10_1912	ERF
Cis_B11_0166	ERF
Cis_B11_0304	ERF
Cis_B11_0306	ERF
Cis_B11_0307	ERF
Cis_B11_0308	ERF
Cis_B11_0309	ERF
Cis_B11_0546	ERF
Cis_B11_0578	ERF
Cis_B11_0579	ERF
Cis_B11_0580	ERF
Cis_B11_0581	ERF
Cis_B11_0693	ERF
Cis_B11_0748	ERF
Cis_B11_1276	ERF
Cis_B11_1561	ERF
Cis_B11_1562	ERF
Cis_B11_1563	ERF
Cis_B11_1930	ERF
Cis_B11_2185	ERF
Cis_B12_0040	ERF
Cis_B12_0544	ERF
Cis_B12_0559	ERF
Cis_B12_0858	ERF
Cis_B12_1083	ERF
Cis_B12_1366	ERF
Cis_B12_1523	ERF
Cis_B12_1524	ERF
Cis_B12_1773	ERF
Cis_UN_00573	ERF
Cis_UN_00946	ERF
Cis_UN_00947	ERF
Cis_UN_00998	ERF
gene19231	ERF
gene19232	ERF
gene19825	ERF
gene19840	ERF
gene21408	ERF
gene21480	ERF
gene22266	ERF
gene23793	ERF
gene23966	ERF
gene23967	ERF
gene24331	ERF
gene24523	ERF
gene24524	ERF
gene24672	ERF
gene84102	ERF
gene86484	ERF
gene86697	ERF
gene86800	ERF
Cis_A09_0016	DBB
Cis_A09_0037	DBB
Cis_A09_1993	DBB
Cis_B02_2242	DBB
Cis_B05_0009	DBB
Cis_B08_0128	DBB
Cis_B09_0052	DBB
Cis_B09_1991	DBB
Cis_B09_2012	DBB
gene19984	DBB
gene24606	DBB
Cis_A03_0302	CO-like
Cis_A03_0378	CO-like
Cis_A03_1089	CO-like
Cis_A06_1467	CO-like
Cis_A07_0116	CO-like
Cis_A09_1643	CO-like
Cis_A10_0938	CO-like
Cis_A10_1366	CO-like
Cis_A12_1077	CO-like
Cis_B06_0036	CO-like
Cis_B07_2097	CO-like
Cis_B09_0405	CO-like
Cis_B10_0620	CO-like
Cis_B10_1102	CO-like
Cis_B12_0714	CO-like
gene83860	CO-like
gene84101	CO-like
Cis_A02_0409	ARR-B
Cis_A04_1399	ARR-B
Cis_A07_0775	ARR-B
Cis_A10_1491	ARR-B
Cis_A11_0861	ARR-B
Cis_A11_1809	ARR-B
Cis_B02_2086	ARR-B
Cis_B04_0469	ARR-B
Cis_B07_1440	ARR-B
Cis_B11_0401	ARR-B
Cis_B11_1356	ARR-B
Cis_B11_1364	ARR-B
Cis_A01_0041	G2-like
Cis_A01_1128	G2-like
Cis_A02_0733	G2-like
Cis_A02_1844	G2-like
Cis_A02_2197	G2-like
Cis_A02_2408	G2-like
Cis_A03_0260	G2-like
Cis_A03_0370	G2-like
Cis_A03_0374	G2-like
Cis_A03_0519	G2-like
Cis_A03_0605	G2-like
Cis_A03_0996	G2-like
Cis_A03_2160	G2-like
Cis_A03_2412	G2-like
Cis_A04_0770	G2-like
Cis_A06_0483	G2-like
Cis_A06_0484	G2-like
Cis_A06_0586	G2-like
Cis_A06_1126	G2-like
Cis_A07_0043	G2-like
Cis_A07_1016	G2-like
Cis_A08_0125	G2-like
Cis_A08_0245	G2-like
Cis_A08_1103	G2-like
Cis_A08_1393	G2-like
Cis_A08_1444	G2-like
Cis_A08_1579	G2-like
Cis_A09_0760	G2-like
Cis_A09_0928	G2-like
Cis_A09_0973	G2-like
Cis_A10_0489	G2-like
Cis_A10_0716	G2-like
Cis_A11_0069	G2-like
Cis_A11_1172	G2-like
Cis_A11_1174	G2-like
Cis_A11_2130	G2-like
Cis_A12_0118	G2-like
Cis_A12_1116	G2-like
Cis_B01_1048	G2-like
Cis_B01_2276	G2-like
Cis_B02_0139	G2-like
Cis_B02_0371	G2-like
Cis_B02_0725	G2-like
Cis_B02_1770	G2-like
Cis_B04_1127	G2-like
Cis_B05_0955	G2-like
Cis_B05_1831	G2-like
Cis_B05_1944	G2-like
Cis_B06_0513	G2-like
Cis_B06_0653	G2-like
Cis_B06_0779	G2-like
Cis_B06_1318	G2-like
Cis_B06_1416	G2-like
Cis_B06_1417	G2-like
Cis_B07_1192	G2-like
Cis_B07_2169	G2-like
Cis_B08_0292	G2-like
Cis_B08_0428	G2-like
Cis_B08_0479	G2-like
Cis_B08_0770	G2-like
Cis_B08_1618	G2-like
Cis_B08_1742	G2-like
Cis_B09_1044	G2-like
Cis_B09_1086	G2-like
Cis_B09_1269	G2-like
Cis_B10_0510	G2-like
Cis_B10_0761	G2-like
Cis_B10_1322	G2-like
Cis_B10_1542	G2-like
Cis_B11_0098	G2-like
Cis_B11_1010	G2-like
Cis_B11_1012	G2-like
Cis_B11_1014	G2-like
Cis_B11_1265	G2-like
Cis_B11_2158	G2-like
Cis_B12_0680	G2-like
Cis_B12_1669	G2-like
Cis_UN_00762	G2-like
gene19378	G2-like
gene19653	G2-like
gene24000	G2-like
gene24164	G2-like
gene83551	G2-like
gene84079	G2-like
gene84112	G2-like
gene86088	G2-like
gene88813	G2-like
gene88844	G2-like
gene88890	G2-like
Cis_B05_2480	MIKC_MADS
gene19170	MIKC_MADS
Cis_A02_0912	M-type_MADS
Cis_A02_1695	M-type_MADS
Cis_A02_1717	M-type_MADS
Cis_A02_1723	M-type_MADS
Cis_A02_2282	M-type_MADS
Cis_A02_2433	M-type_MADS
Cis_A06_1302	M-type_MADS
Cis_A07_0400	M-type_MADS
Cis_A07_0442	M-type_MADS
Cis_A07_0485	M-type_MADS
Cis_A09_0509	M-type_MADS
Cis_A09_1558	M-type_MADS
Cis_A10_0839	M-type_MADS
Cis_A10_0858	M-type_MADS
Cis_A11_0238	M-type_MADS
Cis_A11_0239	M-type_MADS
Cis_A11_1545	M-type_MADS
Cis_A11_1701	M-type_MADS
Cis_A11_1702	M-type_MADS
Cis_A12_0395	M-type_MADS
Cis_A12_0403	M-type_MADS
Cis_B01_1010	M-type_MADS
Cis_B01_1017	M-type_MADS
Cis_B02_0115	M-type_MADS
Cis_B02_0851	M-type_MADS
Cis_B02_0855	M-type_MADS
Cis_B02_0875	M-type_MADS
Cis_B02_1595	M-type_MADS
Cis_B04_1744	M-type_MADS
Cis_B05_0562	M-type_MADS
Cis_B05_1766	M-type_MADS
Cis_B06_0207	M-type_MADS
Cis_B06_0673	M-type_MADS
Cis_B07_1487	M-type_MADS
Cis_B07_1722	M-type_MADS
Cis_B07_1773	M-type_MADS
Cis_B07_1820	M-type_MADS
Cis_B09_0491	M-type_MADS
Cis_B09_1521	M-type_MADS
Cis_B10_0162	M-type_MADS
Cis_B10_1114	M-type_MADS
Cis_B10_1181	M-type_MADS
Cis_B10_1203	M-type_MADS
Cis_B10_1246	M-type_MADS
Cis_B11_0508	M-type_MADS
Cis_B11_0509	M-type_MADS
Cis_B11_0643	M-type_MADS
Cis_B11_1993	M-type_MADS
Cis_B11_1994	M-type_MADS
Cis_B12_1391	M-type_MADS
Cis_B12_1392	M-type_MADS
Cis_B12_1400	M-type_MADS
Cis_UN_00796	M-type_MADS
Cis_UN_01012	M-type_MADS
gene24055	M-type_MADS
Cis_A04_0381	GRF
Cis_A06_0099	GRF
Cis_A10_0096	GRF
Cis_A11_2070	GRF
Cis_A11_2164	GRF
Cis_B04_1510	GRF
Cis_B05_0650	GRF
Cis_B05_2231	GRF
Cis_B05_2438	GRF
Cis_B06_1820	GRF
Cis_B08_1376	GRF
Cis_B10_1861	GRF
Cis_B11_0066	GRF
Cis_B11_0158	GRF
gene19184	GRF
gene19247	GRF
gene24457	GRF
Cis_A02_0277	HB-other
Cis_A02_1940	HB-other
Cis_A03_0446	HB-other
Cis_A03_1161	HB-other
Cis_A09_0588	HB-other
Cis_A09_1015	HB-other
Cis_A09_1887	HB-other
Cis_A10_1069	HB-other
Cis_B02_0627	HB-other
Cis_B06_0516	HB-other
Cis_B09_0164	HB-other
Cis_B09_1006	HB-other
Cis_B09_1442	HB-other
Cis_B10_0434	HB-other
Cis_B10_0970	HB-other
gene86597	HB-other
Cis_A12_0563	WOX
Cis_B12_1224	WOX
Cis_B04_0999	WOX
Cis_A04_0890	WOX
gene86115	WOX
Cis_A07_0225	WOX
Cis_B07_1997	WOX
Cis_A03_2353	WOX
Cis_A07_1583	WOX
Cis_A07_0228	WOX
Cis_B07_0620	WOX
gene24222	WOX
Cis_B05_1232	WOX
Cis_A02_1916	WOX
Cis_B02_0646	WOX
Cis_A03_0459	WOX
gene84051	WOX
Cis_A08_1358	WOX
Cis_B08_0516	WOX
Cis_B04_1909	WOX
Cis_A04_0086	WOX
gene24178	WOX
Cis_B05_1385	WOX
Cis_A08_1381	TALE
Cis_B08_0492	TALE
Cis_B12_1655	TALE
Cis_A12_0132	TALE
gene21372	TALE
Cis_B05_2670	TALE
Cis_A08_0733	TALE
Cis_B08_1135	TALE
Cis_A12_0407	TALE
Cis_B12_1389	TALE
Cis_A04_1008	TALE
Cis_B04_0880	TALE
Cis_A04_1009	TALE
Cis_B04_0879	TALE
Cis_B05_1007	TALE
gene22005	TALE
Cis_B10_0063	TALE
Cis_A10_1922	TALE
Cis_B09_2024	TALE
Cis_A12_1568	HD-ZIP
Cis_B12_0216	HD-ZIP
Cis_B05_0827	HD-ZIP
gene22083	HD-ZIP
Cis_B04_0836	HD-ZIP
Cis_A03_0953	HD-ZIP
Cis_A04_1051	HD-ZIP
Cis_B07_0307	HD-ZIP
Cis_A07_1900	HD-ZIP
Cis_A12_1686	HD-ZIP
Cis_B12_0106	HD-ZIP
Cis_A11_1978	HD-ZIP
Cis_A08_0440	HD-ZIP
Cis_B08_1430	HD-ZIP
Cis_B06_1836	HD-ZIP
Cis_B11_0248	HD-ZIP
Cis_A06_0082	HD-ZIP
gene24287	HD-ZIP
Cis_B05_1046	HD-ZIP
Cis_A09_1866	HD-ZIP
Cis_B09_0188	HD-ZIP
Cis_A02_1933	HD-ZIP
Cis_B02_0634	HD-ZIP
Cis_B05_2452	HD-ZIP
gene19180	HD-ZIP
Cis_B06_0522	HD-ZIP
gene88868	HD-ZIP
Cis_B02_0191	TALE
Cis_B07_1577	TALE
Cis_A07_0632	TALE
Cis_A02_2360	TALE
Cis_B06_0343	TALE
Cis_A06_1165	TALE
Cis_A04_0405	TALE
gene83452	TALE
Cis_B04_1487	TALE
Cis_A03_2446	TALE
Cis_B10_0531	TALE
Cis_A10_1468	TALE
Cis_A10_0683	TALE
Cis_B10_1352	TALE
Cis_A03_0716	TALE
gene86783	TALE
gene19240	TALE
Cis_B05_2256	TALE
Cis_A01_1819	HD-ZIP
Cis_B01_0367	HD-ZIP
Cis_A06_1267	HD-ZIP
Cis_B11_0178	HD-ZIP
Cis_A11_2047	HD-ZIP
Cis_A01_1875	HD-ZIP
Cis_B01_0318	HD-ZIP
Cis_B06_1439	HD-ZIP
Cis_A06_0456	HD-ZIP
[truncated: 574 more rows]

## Sheet: T10
Supplemental Table 10. Statistics of non-coding RNAs identified in the genome of Cissus quadrangularis
	No.	Sum	Average
rRNA	5229	17760630	3397
snoRNA	1684	179138	106
microRNA	251	32641	130
tRNA	4451	1462799	329

[truncated: 9 more sheets: T11, T12, T13, T14, T15, T16, T17, T18, T19]
